# Supplementary material for: Perspectives in Using Multiple Flaps Reconstructions for Advanced Head and Neck Tumors (Scoping Review)
Source: Medicina (Kaunas). 2024 Aug 18;60(8):1340. doi: 10.3390/medicina60081340 (PMC11355972; doi:10.3390/medicina60081340)
Supplement: Supplementary file 1 [file medicina-60-01340-s001.zip]

Archive with 1 entries (1 files):
- medicina-3133718-supplementary.pdf
